# Supplementary material for: Passive Smoking in the Etiology of Non-Syndromic Orofacial Clefts: A Systematic Review and Meta-Analysis
Source: PLoS One. 2015 Mar 11;10(3):e0116963. doi: 10.1371/journal.pone.0116963 (PMC4356514; doi:10.1371/journal.pone.0116963)
Supplement: S1 Table — (XLSX) [file pone.0116963.s004.xlsx]

## Sheet: Sheet1
SN	Ref		Site and Country				Duration					Study design			Sample size				Cases			Controls			P value/ CI							Cases smoking			Controls smoking			P value/ CI				Type of smoking
																			passive smoking			passive smoking
1	Jia et al 2011		Department of Cleft Lip and Palate				between 2008 and 2010					Hospital based Case- Control study			537 infants born with CL/P,				CL/P:													CL/P:			2/221			p value: 0.17
			Surgery, West China College of Stomatology, Sichuan												176 infants born with CP,				302/537			27/221			p value: <0.0001*,							15/537						OR = 3.15,
			University, China.												221 with normal controls										OR = 9.23,													95%CI: 0.71-13.88
															( having no congenital malformation, no family history of genetic disease and being born in the same region)										95%CI: 5.96–14.28.
																			CP:						p value: <0.0001*,							CP:						p value: 0.66
																			100/176						OR = 9.45, 95%CI: 5.73–15.60.							3/176						OR = 1.90,
																																						95%CI: 0.31-11.49
Confounding variables: Occupation, Family history, Gender, Birth wt, Maternal Ch: (parity-age at birth), Environmental exposure factors.
Multiple Logistic regression analysis
2	Jianyan et al, 2010		china									Hospital based case- Control study			200				105/200			91/109			OR:1.04													1.04 – 1.00				Paternal smoking
															NSCL/P patients (Age: 6 -15y mean age: 4.9 ± 6.23 y), and 200 individuals as controls matched to the case group by Gender,										95%CI:
															Age and socio economic status.										0.65- 1.67
																			121/200			87/200			OR:1.72																	Maternal Passive Smoking
																									95%CI:
																									1.08-2.74
(The subjects comprised 172 cases and 184 controls, whose genotypes had been previously
Reported 22 and 28 cases and 16 controls who were recruited later)
Confounding variables: child's age and gender, Maternal age, Maternal schooling, Paternal age, Paternal schooling, Socio economic status, Genotypes of BMP4T5385C, Paternal Smoking, Paternal high risk drinking, Maternal multivitamin supplement and Maternal Passive Smoking.
3	Li et al 2010		4 counties (Pingding, Xiyang,				between					population-based case-control study			Subjects included 88 infants with CL/P and 651 infants																							Ad )OR/ (95% CI):
			Taigu, Zezhou) of Shanxi Province in China				2003 and December 2006								with no major external birth defects.
															(matched to cases by country, sex, maternal ethnic group and approximate date of conception)				29/88			303/651																1					No passive smoking
																			59/88			348/651																2.0 (1.2–3.4)					Any passive smoking
																			31/59			234/348																1.6 (0.9–2.9)
																																											1–6 times/week
																			28			114/348																2.8 (1.5–5.2)					>6 times/week
Confounding variables: season of conception, resident country, Maternal age, Maternal occupation, Education, Gravidity{no of times she has given birth to a fetus with a gestation 24w or more}, Parity{no of times she has been pregnant}, History of birth defect- affected pregnancy, Maternal flu or fever in early pregnancy, periconceptional folic acid use, Infant sex.
Passive smoking was defined as exposure to smoking on average at least once per week and at least 1 cigarette each time, from other people at home or in public places, from 1 month before to 2 months after pregnant.
4	Leite and Koifman 2009		city of Rio de Janeiro, Brazil									Hospital (Nossa			274 cases /548 controls				166/274			281/548			CL/P:							68/325			94/548			CL/P:
												Senhora do Loreto Municipal) -based, case-control study			matched to each case according to sex, age										OR:1.39													OR: 1.59
															(± 2 months), and city or state region of the parent’s										CI: (1.01-1.98)													CI (1.04-2.44) p = 0.001
															Residence. .										p = 0.001
																																						CP: OR: 0.82
																									CP: OR: 1.67 Cl: (0.90-3.11)													CI: (0.34-1.79) p = 0.08
																									p = 0.18
																																						OC: OR: 1.28
																																						CI: (0.87-1.97) p = 0.08
																									OC: OR:1.48 CI: (1.09-2.01)
																									p = 0.001
Confounding variables: History of CA , History of kinship between parents, Maternal smoking habits (Non smoking habits- Maternal smoking in the year previous to gestation- Maternal smoking status during 1st trimester), Duration of the exposure (≤ 10y ->10y), Number of cigarettes /day (≤ 10y ->10y), Passive maternal tabagism (Paternal tabagism, Maternal alcohol intake, duration of the exposure, am…
Logistic regression analysis
											Cases						Controls				Odds ratio (CI 95%)
																					CL/P									CP							OC
Maternal																					1									1							1
smoking				Nonsmoking mothers							206						454
habits
											68						94
				Maternal smoking in the year																	1.5									0.92							1.32
				previous to gestation																	(1.07-2.16)									(0.54-1.59)							(0.93-2.01)
				Maternal smoking							51						88				1.23									0.52							1.13
				status during 1st trimester
											44						63													0.42
Duration of				≤ 10 years																	0.51									(0.05-5.32)							0.47
the exposure																					(0.17-1.85)																(0.16-1.43)
											24						35
				> 10 years																	2.34									0.49							1.72
																					(1.24-3.86)									(0.12-1.87)							(0.93-2.83)
																					P=0.03									ns							P= 0.03
				significance test
Number of				≤ 10							31						55
cigarettes/dayb																					0.42									0.52							0.42
																					(0.15-1.31)									(0.53-4.40)							(0.14-1.15)
											20						33
				> than 10																	1.75									0.47							1.32
																					(0.94-3.27)									(0.07-1.64)							(0.73-2.45)
				significance test																	P= 0.03									ns							P= 0.03
Look at P.35 – Table 3
5	Li et al 2011		169 patients from				between 2005 and 2008					hospital-based case-			169 patients NSCP/				69/162?			54/304?			OR (95% CI):
			the West China College of Stomatology									control study			306 unaffected controls.										3.44( 2.24–5.27)
			306 unaffected controls were recruited from the West China				between 2006 and 2007																		P-value : <0.01**
			Women’s and Children’s Hospital.
Confounding variables:
Infant genotype, Infant gender, Maternal vitamin intake, maternal passive smoking, and Maternal alcohol use.
Passive smoking was defined as living or working together with one/several smoker(s) or regularly frequenting a place where others smoked nearby.
	Little et al 2004		Scotland and the Manchester and Merseyside regions of England				between					Case-control study matched with cases on sex, date of birth(±1m) and region (postcode sector)			190 with oral cleft / 248 controls				Passive smoking:					147/248								80/190			59/248			OR for
6							1997 and 2000												Non Smoker:38/ 190																			OFC: 2.0 (1.3–3.1)
																																						CL/P: 1.9 (1.1–3.1)
																			Smoking mother:94/ 190																			CP: 2.3 (1.3–4.1)
Confounding variables:
Sex, Quarter of birth, Region, maternal education, ethnicity, Maternal Smoking, Passive smoking.
N.B.:
A dose-response relationship was tested for by treating the number of cigarettes smoked per day as both a continuous and categorical variable (nonsmoker; #10 cigarettes /day; .10 cigarettes/day). The cut points were decided a priorl, and allowed comparison with other studies.
Hours of exposure to passive smoke during pregnancy was considered both alone and in combination with the degree of smokiness reported (hours of exposure multiplied by the degree of smokiness) and also considered these as categories of exposure (unexposed, then tertiles of exposure). We also considered the effects of combinations of passive and active smoking.
Table 3
Table 4
7	Mirilas et al 2011		Greece				between 2004 and 2009					case-control study			35 with NSCL±P /35 controls																	22/35			20/35			1.26 (0.48–3.30)
												residency matched
																			16 /35			11																(OR: 1.81; 95% CI: 0.69–4.74)					Second-hand smoking before and during pregnancy
																			18/35			14																1.58 (0.61–4.06)					Second-hand smoking before but not during pregnancy
Confounding variables:
Disease and drugs, Habits, Exposure to environmental pollutants, Exposure to chemical contaminants, Demographic data, Frequencies of paternal/Maternal occupations of high and low risk.
8	Shaw et al 1996		California				1987 and			Population					731/ 729? mothers of										isolated CL±P (or = 2.0 [1.2-													Nonsmoking women who reported that someone smoked tobacco in their home were not at substantially increased risk for having offspring with an orofacial cleft (odds ratios of - 1.4). However, nonsmoking women who reported that tobacco was frequently (weekly occurrence) smoked in their home at a close distance (within 6 feet of the smoker), were at increased risk for isolated CL±P (odds ratio = 2.0…
			Birth Defects Monitoring Program by reviewing medical				1989			case-control study					orofacial cleft case infants{CP= 215 cases and CL±P= 447 cases} /mothers of 734										3.4]), isolated CP (1.6 [0.71-3.4]), and for multiple CP(1.6 [0.56-4.6])
	??????????		records at all hospitals and genetic centers in a known												(78.2%) non malformed control infants.
	Not sure please refer to table 2 and 3		geographic population base
Confounding variables:
Race/ Ethnicity, Age, Education, Gravidity, Diabetes, Epilepsy/ seizures, Gender
9	Taghavi 2012		Bahrami Hospital, "a reference Pediatric Surgery Unit				between 2005 and 2010.					Case control study			300 patients(0-48 months of age) and 300 controls				113/300			80/300			(OR=0.613,													OR= 1.516 (0.340-3.927) P value= 0.817
			for orofacial clefts treatment” Tehran, Iran.																						95% CI=0.430-0.874)							7/300			5/300
																									P value=0.007
Confounding variables:
Sex, Maternal age at delivery, Maternal education, Parental consanguinity, X-ray exposure, Monthly salary, Iron use, Folic acid use, supplemental vitamin use, systemic disease, Mother / father employment status, Maternal smoking, Passive smoking, History of familial cleft.
10	Wang et al _2009		Shenyang			2000		population-based						634 oral								Case							control				OR(95%)								P
			in			to 2007		case-						clefts cases
			Northern China					control study						were compared
														with 1172
														control mothers
														(matched with
														gender, same				Cigarette				12 (2.0)							16 (1.4)				1.50 [0.52-4.36]								0.454
														street in district of residence, DOB- 2				smoking (mother)
														Cont for each case)				Cigarette smoking				178 (30.4)							330 (28.2)				1.11 [0.82-1.51]								0.494
																		(father)
																		Passive smoke exposures (mother)				168 (28.7)							192 (16.4)				2.05 [1.47-2.87]								<0.001
Confounding variables:
Mother’s age, Mother’s education, Father’s age, Father’s education, Maternal illness [ History of fever or cold, History of hypertension ,History of diabetes, History of epilepsy ], Drug use[Oral contraceptives , Anticonvulsant or sedatives use Antibiotics use , Analgesics or antipyretics], History of oral clefts, Toxic or environmental exposures[Pesticides (mother), Pesticides (father), Organic …
Table 6 Multivariable logistic regression: risk factors for oral cleft
11		Zhang et al 2011	Centre for the Rehabilitation		from 2006 to 2009				Case control study				304/303? Infants with NSOC and 453 /454? Controls			Reported exposure tobacco smoke among non smokers only
			of Craniofacial Anomalies, University of Harbin Medical													(passive smoking)
			University, Harbin, China													Non malformed sample							<2h			≤6h						≤10 h		>10
																				285/ 384			40/ 77			98/267						18/33		13/16
																CL only
																No. of cases				27			14			60						3		2
																Ad OR (95% CI)				1			3.71++‏‏			3.77‏‏++ (1.84-7.74)						6.25+(1.27-30.68)		0.23( 0.03- 1.86)
																							(1.46-9.40)
																CP only
																No. of cases				28			10			36						2		1
																Ad OR (95% CI)				1			2.97+			4.33++(2.18- 8.61)						1.93(0.35- 10.69)		(0.20(0.02-2.67)
																							(1.32-7.79)
																CLP
																No. of cases				44			13			73						10		0
																Ad OR (95% CI)				1			1.09			4.17++(2.22- 7.82)						6.47++(1.93- 21.64)
																							(0.41- 2.93)
																+P< 0.05, ++P< 0.01
																Maternal smoking before pregnancy
																Non malformed sample			No som				<10 cig/day			<20 cig/day						≥ 20 cig/ day
																			440/722				2027-10-01			2013-05-03						2013-03-01
																CL only
																No. of cases			80				6			0						0
																Ad OR (95% CI)			1				4.97++‏
																							(1.39-17.76)
																CP only
																No. of cases			75				2			0						0
																Ad OR (95% CI)			1				0.80(0.15- 4.29)
																CLP
																No. of cases			127				9			2						2
																Ad OR (95% CI)			1				3.37+ (1.04- 10.88)			4.92(0.48- 50.93)						21.96+(1.43- 337.32)
																Maternal smoking through first trimester
																Non malformed sample				No som		<10 cig/day						<20 cig/day				≥ 20 cig/ day
																				448/737		2017-06-01						0/1				0/2
																CL only
																No. of cases				82		4						0				0
																Ad OR (95% CI)				1		7.00+(1.44- 34.13)
																CP only
																No. of cases				77		0						0				0
																Ad OR (95% CI)				1
																CLP
																No. of cases				130		7						1				2
																Ad OR (95% CI)				1		5.12+(1.30- 20.12)						>999.999(0.001 to >999.999)				>999.999(0.001 to >999.999)
Confounding variables:
Mother’s age at delivery, Father’s age at delivery, Mother’s education, father’s education, gender, vaginal bleeding during months 1-6, abdominal pain during months 1-6, Maternal smoking {before pregnancy – through the first trimester}, Paternal smoking, exposure environmental tobacco smoke (ETS).
12	Honein et al 2007-		National Center on Birth Defects and Developmental Disabilities,				between 1997			Population based case– control study matched in site and frequency of births in each month					CLP: n= 933				Exposed cases: 224/??																	Exposure–Environmental Tobacco Smoke (ETS) at Home or at Work any Time in the Periconceptional Period From 1 Month Before Pregnancy Through the End of the First Trimester Among
			Centers for Disease Control and Prevention, Atlanta, Georgia; †University				and 2001								CPO: n= 528 Controls: n= 3390				Exposed Controls: 554/??																	Nonsmokers Only
			of Iowa, Iowa City, Iowa; and ‡Children’s Hospital Oakland Research																Ad OR(95%CI): 1.1 (0.9 - 1.3)
			Institute, Oakland, California.																Exposed cases: 333/??																	Maternal Smoking any Time in the Periconceptional Period From 1 Month Before
																			Exposed Controls: 679/??																	Pregnancy Through the End of the First Trimester
																			Ad OR(95%CI): 1.1 (0.9 - 1.3)
																			Cases: 220												Light					Maternal Smoking by highest level of reported smoking in the Periconceptional Period From 1 Month Before Pregnancy Through the End of the First Trimester
																			Ad OR(95%CI): 1.3 (1.1 - 1.6)
																			Cases: 81
																			Ad OR(95%CI): 1.0 (0.8 - 1.4)												Medium
																			Cases : 31												Heavy
																			Ad OR(95%CI): 1.8 (1.1 – 2.9)
Confounding variables:
Infant sex, Maternal race, Study site, Gestational site, Maternal age at delivery, Maternal education, Gravidity, Pregnancy BMI, Folic acid exposure, Alcohol use, first degree family history of orofacial cleft, Periconceptial maternal smoking, Periconceptial ETS exposure, Patterns of ETS exposure among nonsmokers only.
13	Chevrier et al 2008		France(from				1998- 2001			Case control study (a case parent design [175 triad families] matched age , gender , origin and residence					240 non-syndromic cases (164 CL/P and 76 CP) and 236 controls				Cases passive smoking			Controls passive smoking			P value/ CI							Cases smoking			Controls smoking			P value/ CI					Type of smoking
			maxillofacial departments in seven hospitals (five in																CL/P: 65/146			70/236			OR: 1.8							CL/P: 42			45			OR: 1.4					Former smoker
			Lyon and Grenoble, both in the Rhoˆne-Alpes region,																CP: 32/ 76						(95% CI): 1.2, 2.8							CP: 17						(95% CI): 0.9, 2.3
			one in Paris, and one in Clermont-Ferrand, in the																													CL/P: 45			69			OR: 1.0					smoker
			Auvergne region) at their initial admission for																													CP: 22						(95% CI): 0.7, 1.6
			Surgery)																													Cigarettes per day
																																CL/P: 23			37			OR: 1.1					2013-09-01
																																CP: 15						(95% CI): 0.7, 1.9
																																CL/P: 17			23			OR: 1.0					2019-10-01
																																CP: 6						(95% CI): 0.5, 2.0
																																CL/P:5			6			OR: 1.0					≥ 20
																																CP: 1						(95% CI): 0.3, 3.3
Confounding variables:
Center, Child’s sex, Child’s age at the interview, Mother geographic origin, Family history of oral clefts, Maternal age at birth, Maternal education level, Maternal dietary folate intake, Maternal alcohol consumption during the first trimester of pregnancy, Maternal smoking state during the first trimester of pregnancy.
14	Lie et al 2008		Norway				1996- 2001					Case control and family triad study of babies			Cases= 573				Maternal smoke exposure in 1st trimester with Isolated Cleft Palate
															Controls= 763
																			Cases passive smoking			Controls passive smoking			P value/ CI							Cases smoking			Controls smoking			P value/ CI		Type of smoking
																			CL: 58/377			106/763			1.6 (95% CI= 1.0 -2.5)							124?			117?			?		Passive: defined as >than 2 hours /day
																			CP: 32/ 196																					within 2m of a smoker
Confounding variables:
Mother { current Marital status, age, parity, education, employment in early pregnancy, country of birth, cigarette smoke exposure, Folic acid supplement, dietary folate, multivitamins, alcoholic beverages, mother with facial cleft}, Father { Age , yearly income, country of birth, father with facial cleft}, Infant {other birth defect}.
